# Supplementary material for: Mass spectrometry and bioinformatics analysis data
Source: Data Brief. 2014 Nov 13;2:21–5. doi: 10.1016/j.dib.2014.11.002 (PMC4459760; doi:10.1016/j.dib.2014.11.002)
Supplement: Supplementary file 3 — Supplementary material [file mmc3.xls]

## Sheet: Molecu_func
Gene Name	GO_TERM_MF_ALL
albumin	nucleic acid binding,DNA binding,fatty acid binding,copper ion binding,protein binding,drug binding,lipid binding,toxin binding,antioxidant activity,oxygen binding,vitamin binding,pyridoxal phosphate binding,carboxylic acid binding,monocarboxylic acid binding,ion binding,cation binding,metal ion binding,transition metal ion binding,cofactor binding,vitamin B6 binding
alpha-2-macroglobulin	enzyme inhibitor activity,endopeptidase inhibitor activity,serine-type endopeptidase inhibitor activity,binding,protein binding,growth factor binding,enzyme binding,cytokine binding,chemokine binding,C-X-C chemokine binding,interleukin-8 binding,interleukin-1 binding,enzyme regulator activity,peptidase inhibitor activity,tumor necrosis factor binding
amyloid P component, serum	binding,calcium ion binding,protein binding,sugar binding,carbohydrate binding,ion binding,cation binding,metal ion binding,unfolded protein binding
apolipoprotein H (beta-2-glycoprotein I)	pattern binding,glycoprotein binding,binding,protein binding,glycosaminoglycan binding,phospholipid binding,enzyme activator activity,heparin binding,lipid binding,enzyme regulator activity,carbohydrate binding,polysaccharide binding,cell surface binding,eukaryotic cell surface binding,lipase activator activity,lipoprotein lipase activator activity
apolipoprotein L, 1	transporter activity,ion channel activity,anion channel activity,chloride channel activity,binding,protein binding,lipid binding,anion transmembrane transporter activity,ion transmembrane transporter activity,channel activity,passive transmembrane transporter activity,substrate specific channel activity,transmembrane transporter activity,substrate-specific transmembrane transporter activity,subst…
apolipoprotein M	transporter activity,lipid transporter activity,binding,protein binding,transcription factor binding,substrate-specific transporter activity,NF-kappaB binding
clusterin	binding,protein binding,
complement factor B	complement binding,catalytic activity,endopeptidase activity,serine-type endopeptidase activity,binding,protein binding,transcription factor binding,peptidase activity,serine-type peptidase activity,hydrolase activity,serine hydrolase activity,NF-kappaB binding,peptidase activity, acting on L-amino acid peptides,
glial fibrillary acidic protein	structural molecule activity,structural constituent of cytoskeleton,binding,protein binding
haptoglobin-related protein; haptoglobin	catalytic activity,endopeptidase activity,serine-type endopeptidase activity,binding,protein binding,peptidase activity,serine-type peptidase activity,hydrolase activity,serine hydrolase activity,hemoglobin binding,peptidase activity, acting on L-amino acid peptides
hemopexin	transporter activity,binding,iron ion binding,heme transporter activity,ion binding,cation binding,metal ion binding,transition metal ion binding,cofactor transporter activity
immunoglobulin heavy constant alpha 1	antigen binding,binding,protein binding,
inter-alpha (globulin) inhibitor H4 (plasma Kallikrein-sensitive glycoprotein)	enzyme inhibitor activity,endopeptidase inhibitor activity,serine-type endopeptidase inhibitor activity,enzyme regulator activity,peptidase inhibitor activity
serpin peptidase inhibitor, clade A (alpha-1 antiproteinase, antitrypsin), member 1	protease binding,catalytic activity,enzyme inhibitor activity,endopeptidase inhibitor activity,serine-type endopeptidase inhibitor activity,binding,protein binding,peptidase activity,hydrolase activity,enzyme binding,enzyme regulator activity,peptidase inhibitor activity
serpin peptidase inhibitor, clade A (alpha-1 antiproteinase, antitrypsin), member 3	nucleic acid binding,DNA binding,enzyme inhibitor activity,endopeptidase inhibitor activity,serine-type endopeptidase inhibitor activity,binding,protein binding,enzyme regulator activity,peptidase inhibitor activity
similar to Complement C3 precursor; complement component 3; hypothetical protein LOC100133511	enzyme inhibitor activity,endopeptidase inhibitor activity,receptor binding,binding,protein binding,enzyme regulator activity,peptidase inhibitor activity
similar to hCG26659; immunoglobulin kappa constant; similar to Ig kappa chain V-I region HK102 precursor	antigen binding,binding,protein binding,
transferrin	transporter activity,iron ion transmembrane transporter activity,binding,iron ion binding,protein binding,ferric iron binding,cation transmembrane transporter activity,ion transmembrane transporter activity,di-, tri-valent inorganic cation transmembrane transporter activity,ferric iron transmembrane transporter activity,transmembrane transporter activity,inorganic cation transmembrane transporter…
tripartite motif-containing 5	catalytic activity,binding,protein binding,zinc ion binding,ligase activity,identical protein binding,protein homodimerization activity,ion binding,cation binding,metal ion binding,transition metal ion binding,protein dimerization activity

## Sheet: Cell_comp
Gene Name	GOTERM_CC_FAT
afamin	extracellular region,extracellular space,extracellular region part
albumin	extracellular region,extracellular space,cytoplasmic membrane-bounded vesicle,secretory granule,platelet alpha granule,platelet alpha granule lumen,cytoplasmic vesicle,membrane-enclosed lumen,vesicle,vesicle lumen,membrane-bounded vesicle,organelle lumen,extracellular region part,cytoplasmic vesicle part,cytoplasmic membrane-bounded vesicle lumen
alpha-1-B glycoprotein	extracellular region
alpha-2-macroglobulin	extracellular region,extracellular space,cytoplasmic membrane-bounded vesicle,secretory granule,platelet alpha granule,platelet alpha granule lumen,cytoplasmic vesicle,membrane-enclosed lumen,vesicle,vesicle lumen,membrane-bounded vesicle,organelle lumen,extracellular region part,cytoplasmic vesicle part,cytoplasmic membrane-bounded vesicle lumen
amyloid P component, serum	extracellular region,extracellular space,extracellular region part,
apolipoprotein H (beta-2-glycoprotein I)	extracellular region,extracellular space,cell surface,protein-lipid complex,plasma lipoprotein particle,very-low-density lipoprotein particle,high-density lipoprotein particle,triglyceride-rich lipoprotein particle,chylomicron,extracellular region part
apolipoprotein L, 1	extracellular region,extracellular space,intrinsic to membrane,protein-lipid complex,plasma lipoprotein particle,very-low-density lipoprotein particle,high-density lipoprotein particle,triglyceride-rich lipoprotein particle,extracellular region part
apolipoprotein M	extracellular region,extracellular space,cytosol,plasma membrane,integral to plasma membrane,integral to membrane,intrinsic to membrane,intrinsic to plasma membrane,protein-lipid complex,plasma lipoprotein particle,very-low-density lipoprotein particle,low-density lipoprotein particle,high-density lipoprotein particle,discoidal high-density lipoprotein particle,spherical high-density lipoprotein …
clusterin	extracellular region,extracellular space,mitochondrion,cytoplasmic membrane-bounded vesicle,inclusion body,aggresome,secretory granule,platelet alpha granule,platelet alpha granule lumen,cytoplasmic vesicle,membrane-enclosed lumen,vesicle,vesicle lumen,membrane-bounded vesicle,protein-lipid complex,plasma lipoprotein particle,high-density lipoprotein particle,spherical high-density lipoprotein pa…
complement component 9	extracellular region,membrane attack complex,plasma membrane,integral to plasma membrane,integral to membrane,intrinsic to membrane,intrinsic to plasma membrane,plasma membrane part,pore complex
complement factor B	extracellular region,cytosol,plasma membrane
complement factor H	extracellular region,extracellular space,extracellular region part,
glial fibrillary acidic protein	cytoskeleton,intermediate filament,non-membrane-bounded organelle,intracellular non-membrane-bounded organelle,cytoskeletal part,intermediate filament cytoskeleton,
haptoglobin-related protein; haptoglobin	extracellular region,extracellular space,protein-lipid complex,plasma lipoprotein particle,high-density lipoprotein particle,spherical high-density lipoprotein particle,extracellular region part,
hemopexin	extracellular region,extracellular space,extracellular region part,
inter-alpha (globulin) inhibitor H4 (plasma Kallikrein-sensitive glycoprotein)	extracellular region,plasma membrane,
serpin peptidase inhibitor, clade A (alpha-1 antiproteinase, antitrypsin), member 1	extracellular region,proteinaceous extracellular matrix,extracellular space,cytoplasmic membrane-bounded vesicle,secretory granule,extracellular matrix,platelet alpha granule,platelet alpha granule lumen,cytoplasmic vesicle,membrane-enclosed lumen,vesicle,vesicle lumen,membrane-bounded vesicle,organelle lumen,extracellular region part,cytoplasmic vesicle part,cytoplasmic membrane-bounded vesicle …
serpin peptidase inhibitor, clade A (alpha-1 antiproteinase, antitrypsin), member 3	extracellular region
similar to Complement C3 precursor; complement component 3; hypothetical protein LOC100133511	extracellular region,extracellular space,extracellular region part,
similar to hCG26659; immunoglobulin kappa constant; similar to Ig kappa chain V-I region HK102 precursor	extracellular region
transferrin	extracellular region,proteinaceous extracellular matrix,basement membrane,extracellular space,endosome,early endosome,late endosome,plasma membrane,basal plasma membrane,cytoplasmic membrane-bounded vesicle,basolateral plasma membrane,endocytic vesicle,secretory granule,extracellular matrix,cytoplasmic vesicle,vesicle,membrane-bounded vesicle,extracellular matrix part,extracellular region part,pl…
tripartite motif-containing 5	cytoplasmic mRNA processing body,ribonucleoprotein complex,

## Sheet: Protein_domains
Gene Name	INTERPRO
afamin	Serum albumin,Alpha-fetoprotein,Serum albumin, N-terminal
albumin	Serum albumin,Alpha-fetoprotein,Serum albumin, N-terminal
alpha-1-B glycoprotein	Immunoglobulin subtype 2,Immunoglobulin-like,Immunoglobulin,Immunoglobulin-like fold,Alpha-1B-glycoprotein/leukocyte immunoglobulin-like receptor
alpha-2-macroglobulin	Alpha-2-macroglobulin,Alpha-2-macroglobulin, N-terminal,Alpha-macroglobulin, receptor-binding,Alpha-2-macroglobulin, N-terminal 2,A-macroglobulin complement component,Alpha-2-macroglobulin, thiol-ester bond-forming,Alpha-2-macroglobulin, conserved site
amyloid P component, serum	Pentaxin,Concanavalin A-like lectin/glucanase, subgroup
apolipoprotein H (beta-2-glycoprotein I)	Sushi/SCR/CCP,Beta-2-glycoprotein-1 fifth domain,Complement control module
apolipoprotein L, 1	Apolipoprotein L
clusterin	Clusterin-like,Clusterin, N-terminal,Clusterin, C-terminal,Clusterin
complement component 9	Thrombospondin, type 1 repeat,Membrane attack complex component/perforin/complement C9,Low density lipoprotein-receptor, class A, cysteine-rich,EGF-like region, conserved site
complement factor B	Sushi/SCR/CCP,Peptidase S1 and S6, chymotrypsin/Hap,Peptidase S1A, chymotrypsin,von Willebrand factor, type A,Complement B/C2,Complement control module,Peptidase S1/S6, chymotrypsin/Hap, active site
complement factor H	Sushi/SCR/CCP,Complement control module
glial fibrillary acidic protein	Intermediate filament protein,Intermediate filament, DNA-binding region,Filament,Intermediate filament protein, conserved site
haptoglobin-related protein; haptoglobin	Sushi/SCR/CCP,Peptidase S1 and S6, chymotrypsin/Hap,Peptidase S1A, chymotrypsin,Haptoglobin,Complement control module
hemopexin	Hemopexin/matrixin,Hemopexin, chordata,Hemopexin/matrixin, conserved site,Hemopexin/matrixin, repeat
immunoglobulin heavy constant alpha 1	Immunoglobulin/major histocompatibility complex, conserved site,Immunoglobulin V-set, subgroup,Immunoglobulin C1-set,Immunoglobulin-like,Immunoglobulin V-set,Immunoglobulin-like fold
inter-alpha (globulin) inhibitor H4 (plasma Kallikrein-sensitive glycoprotein)	von Willebrand factor, type A,Vault protein inter-alpha-trypsin, metazoa,Inter-alpha-trypsin inhibitor heavy chain, C-terminal,Vault protein inter-alpha-trypsin
serpin peptidase inhibitor, clade A (alpha-1 antiproteinase, antitrypsin), member 1	Protease inhibitor I4, serpin
serpin peptidase inhibitor, clade A (alpha-1 antiproteinase, antitrypsin), member 3	Protease inhibitor I4, serpin
similar to Complement C3 precursor; complement component 3; hypothetical protein LOC100133511	Anaphylatoxin/fibulin,Netrin domain,Alpha-2-macroglobulin,Complement C3a/C4a/C5a anaphylatoxin,Alpha-2-macroglobulin, N-terminal,Alpha-macroglobulin, receptor-binding,Alpha-2-macroglobulin, N-terminal 2,A-macroglobulin complement component,Anaphylatoxin,Netrin module, non-TIMP type,Alpha-2-macroglobulin, thiol-ester bond-forming,Alpha-2-macroglobulin, conserved site
similar to hCG26659; immunoglobulin kappa constant; similar to Ig kappa chain V-I region HK102 precursor	Immunoglobulin/major histocompatibility complex, conserved site,Immunoglobulin V-set, subgroup,Immunoglobulin C1-set,Immunoglobulin-like,Immunoglobulin V-set,Immunoglobulin-like fold
transferrin	Peptidase S60, transferrin lactoferrin,Transferrin,Transferrin family, iron binding site
tripartite motif-containing 5	Zinc finger, B-box,Zinc finger, RING-type,B302 (SPRY)-like,SPla/RYanodine receptor SPRY,Butyrophylin-like,Zinc finger, RING-type, conserved site,Zinc finger, C3HC4 RING-type

## Sheet: Pathway
Gene Name	REACTOME_PATHWAY
albumin	Metabolism of lipids and lipoproteins,Hemostasis
alpha-2-macroglobulin	Signaling by Rho GTPases,Hemostasis
clusterin	Hemostasis
complement component 9	Signaling in Immune system
complement factor B	Signaling in Immune system
serpin peptidase inhibitor, clade A (alpha-1 antiproteinase, antitrypsin), member 1	Hemostasis
similar to Complement C3 precursor; complement component 3; hypothetical protein LOC100133511	Signaling in Immune system
similar to hCG26659; immunoglobulin kappa constant; similar to Ig kappa chain V-I region HK102 precursor	Signaling in Immune system
transferrin	Hemostasis

## Sheet: Disease
Gene Name	GENETIC_ASSOCIATION_DB_DISEASE	GENETIC_ASSOCIATION_DB_DISEASE_CLASS	OMIM_DISEASE
albumin	Alzheimer's Disease,attention deficit disorder conduct disorder oppositional defiant disorder,diabetes, type 2; liver disease,	NEUROLOGICAL,PSYCH,UNKNOWN,	Analbuminemia,Dysalbuminemic hyperthyroxinemia,Dysalbuminemic hyperzincemia,
alpha-2-macroglobulin	alpha-2-macroglobulin concentration obesity,alpha2-macroglobulin,Alzheimer's Disease,Alzheimer`s Disease,argyrophilic grain disease,arthritis,Cerebral Amyloid Angiopathy (CAA),diabetes, type 2,essential tremor Parkinson's disease,macular degeneration, age-related,memory performance,multiple sclerosis,myocardial infarct,myocardial infarction,normal variation,Parkinson's disease,Psychogeriatric,rhe…	CARDIOVASCULAR,IMMUNE,METABOLIC,NEUROLOGICAL,NORMALVARIATION,OTHER,PSYCH,VISION,	Alzheimer disease, susceptibility to,Emphysema due to alpha-2-macroglobulin deficiency,
amyloid P component, serum	familial amyloid polyneuropathy,	OTHER,	?Amyloidosis, secondary, susceptibility to,
apolipoprotein H (beta-2-glycoprotein I)	antiphospholipid syndrome,arterial thrombosis thromboembolism, venous,brain hemorrhage,cholesterol; cholesterol, HDL; triglycerides; cholesterol, LDL; lipoprotein,lipids,lipids; stroke,lipoprotein,lipoprotein; antiphospholipid syndrome,reduced gene expression and lower plasma levels of beta2-glycoprotein I,stroke,systemic lupus erythematosus,	CARDIOVASCULAR,IMMUNE,METABOLIC,OTHER,	Apolipoprotein H deficiency,
apolipoprotein L, 1	schizophrenia,	PSYCH,	?Schizophrenia,
apolipoprotein M	Alzheimer's Disease,diabetes, type 2,	METABOLIC,NEUROLOGICAL,NORMALVARIATION,
clusterin	cholesterol; cholesterol, LDL; carotid atherosclerosis,hypertension; preeclampsia,	CARDIOVASCULAR,METABOLIC,
complement component 9			C9 deficiency,C9 deficiency with dermatomyositis,
complement factor B	Alzheimer's disease; Parkinson's disease; insulin; lung function; depression; longevity,diabetes, type 2,macular degeneration,systemic lupus erythematosus,	IMMUNE,METABOLIC,NEUROLOGICAL,VISION,	Macular degeneration, age-related, reduced risk of,
complement factor H	age-related maculopathy,atherosclerosis, coronary,atherosclerosis, coronary myocardial infarct,atypical hemolytic uremic syndrome,blood pressure, arterial hypertension,choroidal neovascularization geographic atrophy macular degeneration,diabetes, type 1,glomerular filtration rate macular degeneration,glomerulonephritis,Haemolytic uraemic syndrome,heart disease, ischemic,hemolytic uremic syndrome,…	CARDIOVASCULAR,IMMUNE,METABOLIC,NEUROLOGICAL,OTHER,PHARMACOGENOMIC,RENAL,VISION,	Basal laminar drusen,Complement factor H deficiency,Complement factor H polymorphism in age-related macular degeneration,Factor H and factor H-like 1,Hemolytic-uremic syndrome,Macular degeneration, age-related, 4,Membranoproliferative glomerulonephritis with CFH deficiency,Myocardial infarction, susceptibility to,
glial fibrillary acidic protein			Alexander disease,
haptoglobin-related protein; haptoglobin	albumin C-reactive protein fibrinogen haptoglobin HIV iron levels transferrin saturation,anemia,asthma,atherosclerosis, coronary,breast cancer,cardiovascular disease,ceruloplasmin,cholangitis, sclerosing Crohn's disease inflammatory bowel disease,cholangitis, sclerosing Crohn's disease ulcerative colitis,cholesterol, LDL; cholesterol, total; C-reactive protein; apoA2; apoB,cirrhosis, alcoholic,co…	CANCER,CARDIOVASCULAR,HEMATOLOGICAL,IMMUNE,INFECTION,METABOLIC,NEUROLOGICAL,NORMALVARIATION,OTHER,RENAL,REPRODUCTION,UNKNOWN,VISION,	Anhaptoglobinemia,Hypohaptoglobinemia,
inter-alpha (globulin) inhibitor H4 (plasma Kallikrein-sensitive glycoprotein)	cholesterol,hypercholesterolemia,	METABOLIC,	Hypercholesterolemia, susceptibility to,
serpin peptidase inhibitor, clade A (alpha-1 antiproteinase, antitrypsin), member 1	alpha 1-antitrypsin deficiency,alpha 1-antitrypsin indicate a single origin for deficiency allele PI Z,alpha(1) antitrypsin deficiency,alphal-antitrypsin deficiency,Alzheimer's disease; chronic obstructive pulmonary disease/COPD,asthma,Atopic asthma. BHR. total IgE. SPT,bronchiectasis; common variable immunodeficiency,cardiovascular disease,cardiovascular disease; periodontal disease,cervical art…	CANCER,CARDIOVASCULAR,IMMUNE,INFECTION,METABOLIC,NEUROLOGICAL,NORMALVARIATION,OTHER,RENAL,UNKNOWN,	Emphysema,Emphysema-cirrhosis,Hemorrhagic diathesis due to 'antithrombin' Pittsburgh,Hemorrhagic diathesis due to `antithrombin' Pittsburgh,Pulmonary disease, chronic obstructive, susceptibility to,
serpin peptidase inhibitor, clade A (alpha-1 antiproteinase, antitrypsin), member 3	Alzheimer's Disease,Alzheimer`s Disease,asthma,Asthma. BHR. Total IgE. SPT,brain aneurysm,cerebral amyloid angiopathy,cerebral hemorrhage,cerebrovascular disease,chronic obstructive pulmonary disease,chronic obstructive pulmonary disease/COPD,copd,dementia in other conditions,hemorrhage, intracerebral,intracerebral hemorrhage,multiple system atrophy,osteoarthritis,pancreatitis, chronic,Parkinson'…	CARDIOVASCULAR,IMMUNE,METABOLIC,NEUROLOGICAL,OTHER,PSYCH,UNKNOWN,	Alpha-1-antichymotrypsin deficiency,Cerebrovascular disease, occlusive,
similar to Complement C3 precursor; complement component 3; hypothetical protein LOC100133511	Alzheimer's disease; Parkinson's disease; insulin; lung function; depression; longevity,asthma,cirrhosis,inflammatory bowel disease,longevity,obstructive chronic bronchopneumopathie,scar hypertrophy,systemic lupus erythematosus,tuberculosis,	AGING,IMMUNE,INFECTION,NEUROLOGICAL,OTHER,	C3 deficiency,Macular degeneration, age-related, 9,
similar to hCG26659; immunoglobulin kappa constant; similar to Ig kappa chain V-I region HK102 precursor	sarcoidosis,Sjogren's syndrome,	IMMUNE,	Kappa light chain deficiency,
transferrin	Alzheimer's Disease,Alzheimer's disease; chronic obstructive pulmonary disease/COPD,Alzheimer's disease; Parkinson's disease; insulin; lung function; depression; longevity,anemia, iron deficiency,cardiac death myocardial infarct,cirrhosis, alcoholic,iron levels transferrin saturation,iron levels; soluble transferrin receptor; transferrin,schizophrenia,tuberculosis,	CARDIOVASCULAR,HEMATOLOGICAL,INFECTION,METABOLIC,NEUROLOGICAL,OTHER,PSYCH,	Atransferrinemia,Iron deficiency anemia, susceptibility to,Variants in TF and HFE explain approximately 40% of genetic variation in serum-transferrin levels,
tripartite motif-containing 5	HIV,	INFECTION,
